# Supplementary material for: Reflections on Menisporopsis, Multiguttulispora and Tainosphaeria Using Molecular and Morphological Data
Source: J Fungi (Basel). 2021 May 31;7(6):438. doi: 10.3390/jof7060438 (PMC8227749; doi:10.3390/jof7060438)
Supplement: Supplementary file 1 [file jof-07-00438-s001.zip]

Archive with 1 entries (1 files):
- jof-1220375-supplementary.pdf
